# Supplementary material for: Noise Disturbance and Potential Hearing Loss Due to Exposure of Dental Equipment in Flemish Dentists
Source: Int J Environ Res Public Health. 2021 May 24;18(11):5617. doi: 10.3390/ijerph18115617 (PMC8197294; doi:10.3390/ijerph18115617)
Supplement: Supplementary file 1 [file ijerph-18-05617-s001.zip]

Archive with 1 entries (1 files):
- ijerph-1187535-supplementary.pdf
